# Supplementary material for: One Year of the COVID-19 Pandemic in Dental Medical Facilities in Germany: A Questionnaire-Based Analysis
Source: Int J Environ Res Public Health. 2021 Dec 24;19(1):175. doi: 10.3390/ijerph19010175 (PMC8750787; doi:10.3390/ijerph19010175)
Supplement: Supplementary file 1 [file ijerph-19-00175-s001.zip]

Archive with 1 entries (1 files):
- Figure S1 Questionnaire.pdf
